# Supplementary material for: Executioner caspase is proximal to Fasciclin 3 which facilitates non-lethal activation in Drosophila olfactory receptor neurons
Source: eLife. 2025 Jun 17;13:RP99650. doi: 10.7554/eLife.99650 (PMC12173457; doi:10.7554/eLife.99650)
Supplement: Figure 1—source data 2. [file elife-99650-fig1-data2.zip]

Archive with 15 entries (14 files):
- Figure 1 - Source Data 2/
- Figure 1 - Source Data 2/.DS_Store
- __MACOSX/Figure 1 - Source Data 2/._.DS_Store
- Figure 1 - Source Data 2/Figure1B_V5_annotated.tif
- __MACOSX/Figure 1 - Source Data 2/._Figure1B_V5_annotated.tif
- Figure 1 - Source Data 2/Figure1E_Streptavidin_annotated.tif
- __MACOSX/Figure 1 - Source Data 2/._Figure1E_Streptavidin_annotated.tif
- Figure 1 - Source Data 2/Figure1B_Actin_annotated.tif
- __MACOSX/Figure 1 - Source Data 2/._Figure1B_Actin_annotated.tif
- Figure 1 - Source Data 2/Figure1B_Streptavidin_annotated.tif
- __MACOSX/Figure 1 - Source Data 2/._Figure1B_Streptavidin_annotated.tif
- Figure 1 - Source Data 2/Figure1E_Tubulin_annotated.tif
- __MACOSX/Figure 1 - Source Data 2/._Figure1E_Tubulin_annotated.tif
- Figure 1 - Source Data 2/Figure1E_V5_annotated.tif
- __MACOSX/Figure 1 - Source Data 2/._Figure1E_V5_annotated.tif
