# Supplementary material for: Executioner caspase is proximal to Fasciclin 3 which facilitates non-lethal activation in Drosophila olfactory receptor neurons
Source: eLife. 2025 Jun 17;13:RP99650. doi: 10.7554/eLife.99650 (PMC12173457; doi:10.7554/eLife.99650)
Supplement: Figure 2—source data 1. [file elife-99650-fig2-data1.zip]

Archive with 19 entries (18 files):
- Figure 2 - Source Data 1/
- Figure 2 - Source Data 1/Figure2F_Fas3G_raw.Tif
- __MACOSX/Figure 2 - Source Data 1/._Figure2F_Fas3G_raw.Tif
- Figure 2 - Source Data 1/.DS_Store
- __MACOSX/Figure 2 - Source Data 1/._.DS_Store
- Figure 2 - Source Data 1/Figure2G_FLAG_raw.Tif
- __MACOSX/Figure 2 - Source Data 1/._Figure2G_FLAG_raw.Tif
- Figure 2 - Source Data 1/Figure2E_Fas3G_raw.Tif
- __MACOSX/Figure 2 - Source Data 1/._Figure2E_Fas3G_raw.Tif
- Figure 2 - Source Data 1/Figure2G_V5_raw.Tif
- __MACOSX/Figure 2 - Source Data 1/._Figure2G_V5_raw.Tif
- Figure 2 - Source Data 1/Figure2E_Tubulin_raw.Tif
- __MACOSX/Figure 2 - Source Data 1/._Figure2E_Tubulin_raw.Tif
- Figure 2 - Source Data 1/Figure2F_Fas3_raw.Tif
- __MACOSX/Figure 2 - Source Data 1/._Figure2F_Fas3_raw.Tif
- Figure 2 - Source Data 1/Figure2E_FLAG_raw.Tif
- __MACOSX/Figure 2 - Source Data 1/._Figure2E_FLAG_raw.Tif
- Figure 2 - Source Data 1/Figure2F_V5_raw.Tif
- __MACOSX/Figure 2 - Source Data 1/._Figure2F_V5_raw.Tif
