# Supplementary material for: Executioner caspase is proximal to Fasciclin 3 which facilitates non-lethal activation in Drosophila olfactory receptor neurons
Source: eLife. 2025 Jun 17;13:RP99650. doi: 10.7554/eLife.99650 (PMC12173457; doi:10.7554/eLife.99650)
Supplement: Figure 2—figure supplement 2—source data 2. [file elife-99650-fig2-figsupp2-data2.zip]

Archive with 15 entries (14 files):
- Figure 2 - figure supplement 2 - Source Data 2/
- Figure 2 - figure supplement 2 - Source Data 2/.DS_Store
- __MACOSX/Figure 2 - figure supplement 2 - Source Data 2/._.DS_Store
- Figure 2 - figure supplement 2 - Source Data 2/Figure2_figuresupplement2A_Streptavidin_annotated.tif
- __MACOSX/Figure 2 - figure supplement 2 - Source Data 2/._Figure2_figuresupplement2A_Streptavidin_annotated.tif
- Figure 2 - figure supplement 2 - Source Data 2/Figure2_figuresupplement2B_Tubulin_annotated.tif
- __MACOSX/Figure 2 - figure supplement 2 - Source Data 2/._Figure2_figuresupplement2B_Tubulin_annotated.tif
- Figure 2 - figure supplement 2 - Source Data 2/Figure2_figuresupplement2B_LaminB_annotated.tif
- __MACOSX/Figure 2 - figure supplement 2 - Source Data 2/._Figure2_figuresupplement2B_LaminB_annotated.tif
- Figure 2 - figure supplement 2 - Source Data 2/Figure2_figuresupplement2A_V5_annotated.tif
- __MACOSX/Figure 2 - figure supplement 2 - Source Data 2/._Figure2_figuresupplement2A_V5_annotated.tif
- Figure 2 - figure supplement 2 - Source Data 2/Figure2_figuresupplement2A_FLAG_annotated.tif
- __MACOSX/Figure 2 - figure supplement 2 - Source Data 2/._Figure2_figuresupplement2A_FLAG_annotated.tif
- Figure 2 - figure supplement 2 - Source Data 2/Figure2_figuresupplement2B_FLAG_annotated.tif
- __MACOSX/Figure 2 - figure supplement 2 - Source Data 2/._Figure2_figuresupplement2B_FLAG_annotated.tif
