# Supplementary material for: Executioner caspase is proximal to Fasciclin 3 which facilitates non-lethal activation in Drosophila olfactory receptor neurons
Source: eLife. 2025 Jun 17;13:RP99650. doi: 10.7554/eLife.99650 (PMC12173457; doi:10.7554/eLife.99650)
Supplement: Figure 4—figure supplement 1—source data 1. [file elife-99650-fig4-figsupp1-data1.zip]

Archive with 7 entries (6 files):
- Figure 4 - figure supplement 1 - Source Data 1/
- Figure 4 - figure supplement 1 - Source Data 1/.DS_Store
- __MACOSX/Figure 4 - figure supplement 1 - Source Data 1/._.DS_Store
- Figure 4 - figure supplement 1 - Source Data 1/Figure4_figuresupplement1B_FLAG_raw.Tif
- __MACOSX/Figure 4 - figure supplement 1 - Source Data 1/._Figure4_figuresupplement1B_FLAG_raw.Tif
- Figure 4 - figure supplement 1 - Source Data 1/Figure4_figuresupplement1B_Tubulin_raw.Tif
- __MACOSX/Figure 4 - figure supplement 1 - Source Data 1/._Figure4_figuresupplement1B_Tubulin_raw.Tif
