# Supplementary material for: Executioner caspase is proximal to Fasciclin 3 which facilitates non-lethal activation in Drosophila olfactory receptor neurons
Source: eLife. 2025 Jun 17;13:RP99650. doi: 10.7554/eLife.99650 (PMC12173457; doi:10.7554/eLife.99650)
Supplement: Figure 5—source data 1. [file elife-99650-fig5-data1.zip]

Archive with 11 entries (10 files):
- Figure 5 - Source Data 1/
- Figure 5 - Source Data 1/.DS_Store
- __MACOSX/Figure 5 - Source Data 1/._.DS_Store
- Figure 5 - Source Data 1/Figure5B_V5_raw.Tif
- __MACOSX/Figure 5 - Source Data 1/._Figure5B_V5_raw.Tif
- Figure 5 - Source Data 1/Figure5B_FLAG_raw.Tif
- __MACOSX/Figure 5 - Source Data 1/._Figure5B_FLAG_raw.Tif
- Figure 5 - Source Data 1/Figure5E_FLAG_raw.Tif
- __MACOSX/Figure 5 - Source Data 1/._Figure5E_FLAG_raw.Tif
- Figure 5 - Source Data 1/Figure5E_V5_raw.Tif
- __MACOSX/Figure 5 - Source Data 1/._Figure5E_V5_raw.Tif
